# Supplementary material for: Variants in the VDR Gene May Influence 25(OH)D Levels in Type 1 Diabetes Mellitus in a Brazilian Population
Source: Nutrients. 2022 Feb 27;14(5):1010. doi: 10.3390/nu14051010 (PMC8912721; doi:10.3390/nu14051010)
Supplement: Supplementary file 1 [file nutrients-14-01010-s001.zip]

Archive with 9 entries (9 files):
- Supplementary Figure S1.jpeg
- Supplementary Figure S2.tiff
- Supplementary Figure S3.tiff
- SUPPLEMENTARY TABLE S1.pdf
- SUPPLEMENTARY TABLE S2 .pdf
- SUPPLEMENTARY TABLE S3.pdf
- SUPPLEMENTARY TABLE S4.pdf
- SUPPLEMENTARY TABLE S5.pdf
- SUPPLEMENTARY TABLE S6.xlsx
